# Supplementary material for: Comparing Variants of the Cell-Penetrating Peptide sC18 to Design Peptide-Drug Conjugates
Source: Molecules. 2022 Oct 7;27(19):6656. doi: 10.3390/molecules27196656 (PMC9570898; doi:10.3390/molecules27196656)
Supplement: Supplementary file 1 [file molecules-27-06656-s001.zip]

Archive with 1 entries (1 files):
- molecules-1910388-supplementary.pdf
